# Supplementary material for: Statistical method to compare massive parallel sequencing pipelines
Source: BMC Bioinformatics. 2017 Mar 1;18:139. doi: 10.1186/s12859-017-1552-9 (PMC5333416; doi:10.1186/s12859-017-1552-9)
Supplement: Additional file 1: — R code example. This R code allows reproducing the findings presented in the article regarding comparison results between two pipelines (BWA-GATK and TMAP-NextGen) without taking into account a Gold Standard (here, Sanger sequencing). When Gold Standard results are available, some data preparation steps should be added before modelling. All the details about these steps are given in the R file. (R 16 KB) (R 15 kb) [file 12859_2017_1552_MOESM1_ESM.r]

###################################################################################################
##	Statistical method to compare Massive Parallel Sequencing pipelines
##	Supplementary material
##	Example of code 
##	Author : Mad-Helenie Elsensohn
##	email: mad-helenie.elsensohn@chu-lyon.fr
##	last modification: 06/01/2017
##	R version 3.2.1
##
## Copyright: 2016 Mad-Helenie Elsensohn <mad-helenie.elsensohn@chu-lyon.fr>
## License: GPL-2.0+
##
## License: GPL-2.0+
## This package is free software; you can redistribute it and/or modify  it under the terms of the GNU General Public License as published by  the Free Software Foundation; either version 2 of the License, or  (at your option) any later version.
##
## This package is distributed in the hope that it will be useful,  but WITHOUT ANY WARRANTY; without even the implied warranty of  MERCHANTABILITY or FITNESS FOR A PARTICULAR PURPOSE.  See the  GNU General Public License for more details.
##
## The complete text of the GNU General Public License can be found
## here: http://www.gnu.org/licenses/
##################################################################################################

####################################################################################################################################
##	Notes: 
##	1/ This code shows how to perform the comparison between two pipelines without Gold Standard (GS).
##	When GS is available, a few supplementary data preparation steps are necessary: 
##		- GS results must be imported
##		- the region of the genome sequenced by NGS and the GS method must be selected (often, with Sanger sequencing, only few regions are sequenced)
##	Then, two contingency tables must be constructed as described below: one considering the positions found by GS as variants and another considering the positions found by GS as non-variants.
## Finally, the construction of different models should be performed as described in the following code, separately
##		- considering the positions found by GS as variants to estimate sensitivities
##		- considering the positions found by GS as non-variants to estimate specificities
##
##	2/ Moreover, in our results, when an estimation of a given parameter was close to 1, the normal approximation could not be used. The confidence intervals were then estimated using a bootstrap percentile method with non-parametric resampling (1,000 samples). (Code not given) 
#################################################################################################################################### 

## library
require(lmtest)
require(lme4)

#############################################
#### Import of VCF files and data preparation

## The VCF tables for pipelines BWA-GATK and TMAP-NextGENe are called "BWAPat" and "NGPat", respectively. They include all variants of all patients (one line per variant) 
## The BED file was also imported in "BedNGS" object
load(file=paste("Additinal File 2.RData",sep="/"))

BedNGS$Length<-BedNGS$End-BedNGS$Start
BedNGS$Chrom<-gsub("chr","",BedNGS$Chrom)
BedNGS[BedNGS$Chrom=="X","Chrom"]<-23
BedNGS[BedNGS$Chrom=="Y","Chrom"]<-24

## For SNP comparison, select only SNP in "BWAPat" and "NGPat" objects before creating a contingency table (the following selects SNPs only)
## See below for comment/decomment model for SNP 
# BWAPat<-BWAPat[which(BWAPat$Ref%in%c("A","C","G","T") & BWAPat$Alt%in%c("A","C","G","T")),]
# NGPat<-NGPat[which(NGPat$Ref%in%c("A","C","G","T") & NGPat$Alt%in%c("A","C","G","T")),]


## Comparing the positions sequenced by the two pipelines, only variants found in the BED file (=region sequenced) were kept:
## Selection function
SelectVar<-function(data,chr="Chrom",bed=BedNGS,cle=FALSE){
	chrom<-unique(data[,chr])
	ifelse(cle==TRUE,Temp<-bed[which(bed$Cle==unique(data[,"Cle"])),],Temp<-bed[which(bed$Chrom==chrom),])
	pos<-data[,"Pos"]	
	for(p in 1:length(pos)){
		Temp$DiffPos<-pos[p]-Temp$Start
		TempPos<-Temp[which(Temp$DiffPos>=0),]
		if (nrow(TempPos)>0){
			TempFin<-TempPos[which(TempPos$DiffPos==min(TempPos$DiffPos)),]
			data[p,"keep"]<-ifelse(TempFin$End>=pos[p],1,0)
		}
		else{
			data[p,"keep"]<-0
		}
	}
	return(data)
}

BWAPatBed<-data.frame(do.call("rbind",by(BWAPat[,c(1:5,10:11)],BWAPat$Cle,SelectVar,bed=BedNGS,chr="ChromBG",cle=FALSE)))
BWAPatBed<-BWAPatBed[which(BWAPatBed$keep==1),]
dim(BWAPat)
dim(BWAPatBed)

NGPatBed<-data.frame(do.call("rbind",by(NGPat[,c(1:5,10:11)],NGPat$Cle,SelectVar,bed=BedNGS,chr="ChromNG",cle=FALSE)))
NGPatBed<-NGPatBed[which(NGPatBed$keep==1),]
dim(NGPat)
dim(NGPatBed)

##############################################
##	Creating contingency tables

TableContinVar<-data.frame(Ident=rep(unique(BWAPatBed$PatientBG),each=4),Type=c("VarCom","VarBG","VarNG","NonVar"))
TableContinVar$Ident<-as.factor(TableContinVar$Ident)

## Variants in common = same patient, same chromosome, same position
BWAPatBed$Cle<-paste(BWAPatBed$PatientBG,BWAPatBed$ChromBG,BWAPatBed$Pos,sep="_")
NGPatBed$Cle<-paste(NGPatBed$PatientNG,NGPatBed$ChromNG,NGPatBed$Pos,sep="_")
VarCom<-BWAPatBed[BWAPatBed$Cle%in%NGPatBed$Cle,]
VarCom$Type<-"VarCom"
TableContinVar[which(TableContinVar$Type=="VarCom"),"Nbtot"]<-table(VarCom$Patient)

## Pipeline BWA-GATK variants only 
VarBWA<-BWAPatBed[which(!BWAPatBed$Cle%in%VarCom$Cle),]
TableContinVar[which(TableContinVar$Type=="VarBG"),"Nbtot"]<-table(VarBWA$Patient)

## Pipeline TMAP-NextGENe variants only
VarNG<-NGPatBed[which(!NGPatBed$Cle%in%VarCom$Cle),]
TableContinVar[which(TableContinVar$Type=="VarNG"),"Nbtot"]<-table(VarNG$Patient)

## Non-variant positions
Nbbases<-sum(BedNGS$Length) # number of position sequenced
TableContinVar$NbVarTotal<-Nbbases 
TableContinVar[which(TableContinVar$Type=="NonVar"),"Nbtot"]<-Nbbases-tapply(TableContinVar[which(TableContinVar$Type!="NonVar"),"Nbtot"],TableContinVar[which(TableContinVar$Type!="NonVar"),"Ident"],sum) 

## Dummy variables:
TableContinVar$BG<-sapply(TableContinVar$Type,function(x) ifelse(x%in%c("VarCom","VarBG"),1,0)) # variants found by pipeline BWA-GATK
TableContinVar$NG<-sapply(TableContinVar$Type,function(x) ifelse(x%in%c("VarCom","VarNG"),1,0)) # variants found by pipeline NG
TableContinVar$Common<-sapply(TableContinVar$Type,function(x) ifelse(x%in%c("VarCom"),1,0)) # variants found by both pipeline
TableContinVar$MargeEq<-sapply(TableContinVar$Type,function(x) ifelse(x%in%c("VarBG","VarNG"),1,ifelse(x=="VarCom",2,0))) # for homogeneous margin model

## Test for variant “identity” - 5-cell contingency table
BWAPatBed$CleNat<-paste(BWAPatBed$Patient,BWAPatBed$Chrom,BWAPatBed$Pos,BWAPatBed$Ref,BWAPatBed$Alt,sep="_")
NGPatBed$CleNat<-paste(NGPatBed$Patient,NGPatBed$Chrom,NGPatBed$Pos,NGPatBed$Ref,NGPatBed$Alt,sep="_")
VarNat<-BWAPatBed[BWAPatBed$CleNat%in%NGPatBed$CleNat,]
dim(VarNat)

TableNat<-data.frame(Ident=unique(TableContinVar$Ident),Type="VarNat",Nbtot=NA, NbVarTotal=TableContinVar[TableContinVar$Type=="VarCom","NbVarTotal"], BG=1, NG=1, Common=1, MargeEq=2)
TableContinVar5cell<-rbind(TableNat,TableContinVar)
TableContinVar5cell[TableContinVar5cell$Type=="VarNat" & TableContinVar5cell$Ident%in%as.numeric(names(table(VarNat$Patient))),"Nbtot"]<-table(VarNat$Patient)
TableContinVar5cell[which(TableContinVar5cell$Type=="VarNat" & is.na(TableContinVar5cell$Nbtot)),"Nbtot"]<-0

TableContinVar5cell<-TableContinVar5cell[order(TableContinVar5cell$Ident),]

## Dummy variable:
TableContinVar5cell$Nature<-sapply(TableContinVar5cell$Type,function(x) ifelse(x%in%c("VarNat"),1,0))


#################################################################
## Pipeline comparison without gold standard

## Saving results in text file:
sink(file="PipelineComparisonWithoutGS.txt") 

## fixed-effect models:
print("glm: fixed effect models") 

print("saturated model")
modelsat.4cell<-glm(Nbtot~-1+Ident+BG:Ident+NG:Ident+Common:Ident,offset=log(NbVarTotal),data=TableContinVar,family=poisson) # -1+Ident to obtain one intercept by Ident
print(summary(modelsat.4cell))

print("homogeneous-margin model")
modelhomo.4cell<-glm(Nbtot~-1+Ident+MargeEq:Ident+Common:Ident,offset=log(NbVarTotal),data=TableContinVar,family=poisson)
print(summary(modelhomo.4cell))

print("common odds model")
modelmulti.4cell<-glm(Nbtot~-1+Ident+BG:Ident+NG:Ident+Common,offset=log(NbVarTotal),data=TableContinVar,family=poisson) 
print(summary(modelmulti.4cell))

print("common intercept model")
modelinter.4cell<-glm(Nbtot~BG:Ident+NG:Ident+Common:Ident,offset=log(NbVarTotal),data=TableContinVar,family=poisson)
print(summary(modelinter.4cell))

## Comparison of models:
print("models comparison")
modelmulti.modelsat.4cell<-lrtest(modelmulti.4cell, modelsat.4cell)
print(modelmulti.modelsat.4cell)
modelhomo.modelsat.4cell<-lrtest(modelhomo.4cell, modelsat.4cell)
print(modelhomo.modelsat.4cell)
modelinter.modelsat.4cell<-lrtest(modelinter.4cell, modelsat.4cell)
print(modelinter.modelsat.4cell)

## Choosing the best model (here the best model is the "common intercept" model) and writing the corresponding mixed model
print("mixed model")
modelmixte.4cell<-glmer(Nbtot~BG+NG+Common+(-1+BG+NG+Common|Ident),offset=log(NbVarTotal),data=TableContinVar,family=poisson,control=glmerControl(optimizer=c("bobyqa"))) 
print(summary(modelmixte.4cell))

## Computing the OR and Confidence Interval (CI)
OR=summary(modelmixte.4cell)$coefficients["Common","Estimate"]
print(paste("OR=",exp(OR),sep=""))
CIsup=exp((OR)+1.96*summary(modelmixte.4cell)$coefficients["Common","Std. Error"])
CIinf=exp((OR)-1.96*summary(modelmixte.4cell)$coefficients["Common","Std. Error"])
print(paste("95% Confident Intervals of estimated number of variants found by pipeline BWA-GATK =[",CIinf,"-",CIsup,"]",sep=""))

## Computing Biological Variability Interval (BVI)
BVIsup=exp((OR)+1.96*attr(summary(modelmixte.4cell)$varcor$Ident,"stddev")["Common"])
BVIinf=exp((OR)-1.96*attr(summary(modelmixte.4cell)$varcor$Ident,"stddev")["Common"])
print(paste("95% Biological Variability Intervals of estimated number of variants found by pipeline BWA-GATK =[",BVIinf,"-",BVIsup,"]",sep=""))

## Obtaining directly the estimation of the number of variants with CI and BVI for each pipeline variable Nbtot is coded differently and called "Nbtot2". Now, VarBG and VarNG lines contain specific and common variants. To take into account the repetition of the common variants a new Intercept is considered.
TableContinVar[which(TableContinVar$Type=="VarCom"),"Nbtot2"]<-TableContinVar[which(TableContinVar$Type=="VarCom"),"Nbtot"]
TableContinVar[which(TableContinVar$Type=="VarBG"),"Nbtot2"]<-TableContinVar[which(TableContinVar$Type=="VarBG"),"Nbtot"]+TableContinVar[which(TableContinVar$Type=="VarCom"),"Nbtot"]
TableContinVar[which(TableContinVar$Type=="VarNG"),"Nbtot2"]<-TableContinVar[which(TableContinVar$Type=="VarNG"),"Nbtot"]+TableContinVar[which(TableContinVar$Type=="VarCom"),"Nbtot"]
TableContinVar[which(TableContinVar$Type=="NonVar"),"Nbtot2"]<-TableContinVar[which(TableContinVar$Type=="NonVar"),"NbVarTotal"]

TableContinVar$Intercept<-sapply(TableContinVar$Type,function(x) ifelse(x%in%c("VarNG","VarBG"),0,ifelse(x=="VarCom",-1,1)))

###  mixed model with re-coded "Nbtot2" variable
print("mixed model - new variable")
modelmixte2.4cell<-glmer(Nbtot2~-1+Intercept+BG+NG+Common+(-1+BG+NG+Common|Ident),data=TableContinVar,family=poisson,control=glmerControl(optimizer=c("bobyqa"))) 
print(summary(modelmixte2.4cell))

Intercept<-summary(modelmixte2.4cell)$coefficients["Intercept","Estimate"]
BG<-summary(modelmixte2.4cell)$coefficients["BG","Estimate"]
NG<-summary(modelmixte2.4cell)$coefficients["NG","Estimate"]
Common<-summary(modelmixte2.4cell)$coefficients["Common","Estimate"]
NbVarTotal<-unique(TableContinVar$NbVarTotal)

## Computing the number of variant with CI and BVI for pipeline BWA-GATK
print(paste("Estimated number of variants found by pipeline BWA-GATK =",exp(BG),sep=""))

CIsup=exp((BG)+1.96*summary(modelmixte2.4cell)$coefficients["BG","Std. Error"])
CIinf=exp((BG)-1.96*summary(modelmixte2.4cell)$coefficients["BG","Std. Error"])
print(paste("95% Confident Intervals of estimated number of variants found by pipeline BWA-GATK =[",CIinf,"-",CIsup,"]",sep=""))

BVIsup=exp((BG)+1.96*attr(summary(modelmixte2.4cell)$varcor$Ident,"stddev")["BG"])
BVIinf=exp((BG)-1.96*attr(summary(modelmixte2.4cell)$varcor$Ident,"stddev")["BG"])
print(paste("95% Biological Variability Intervals of estimated number of variants found by pipeline BWA-GATK =[",BVIinf,"-",BVIsup,"]",sep=""))

## Computing the number of variant with CI and BVI for pipeline TMAP-NextGENe
print(paste("Estimated number of variants found by pipeline TMAP-NextGENe =",exp(NG),sep=""))

CIsup=exp((NG)+1.96*summary(modelmixte2.4cell)$coefficients["NG","Std. Error"])
CIinf=exp((NG)-1.96*summary(modelmixte2.4cell)$coefficients["NG","Std. Error"])
print(paste("95% Confident Intervals number of variants found by pipeline TMAP-NextGENe 95%=[",CIinf,"-",CIsup,"]",sep=""))

BVIsup=exp((NG)+1.96*attr(summary(modelmixte2.4cell)$varcor$Ident,"stddev")["NG"])
BVIinf=exp((NG)-1.96*attr(summary(modelmixte2.4cell)$varcor$Ident,"stddev")["NG"])
print(paste("95% Biological Variability Intervals of estimated number of variants found by pipeline =[",BVIinf,"-",BVIsup,"]",sep=""))

## Testing for variant “identity” - 5-cell contingency table

## fixed effect models:
print("glm: fixed effect models") 

print("saturated model  with variant 'identity'")
modelsat.5cell=glm(Nbtot~-1+Ident+BG:Ident+NG:Ident+Common:Ident+Nature:Ident,offset=log(NbVarTotal),data=TableContinVar5cell,family=poisson)
print(summary(modelsat.5cell))

print("common OR model with variant 'identity'")
modelmulti.5cell=glm(Nbtot~-1+Ident+BG:Ident+NG:Ident+Common:Ident+Nature,offset=log(NbVarTotal),data=TableContinVar5cell,family=poisson)
print(summary(modelmulti.5cell))

print("common intercept model  with variant 'identity'")
modelinter.5cell<-glm(Nbtot~BG:Ident+NG:Ident+Common:Ident+Nature:Ident,offset=log(NbVarTotal),data=TableContinVar5cell,family=poisson)
print(summary(modelinter.5cell))

## Comparison of models:
print("comparisons")
modelmulti.modelsat.5cell=lrtest(modelmulti.5cell, modelsat.5cell)
print(modelmulti.modelsat.5cell)
modelinter.modelsat.5cell=lrtest(modelinter.5cell, modelsat.5cell)
print(modelinter.modelsat.5cell)


## Choosing the best model (here, the best model is the "common intercept" model) and writing the corresponding mixed model
print("mixed model")
modelmixte.5cell<-glmer(Nbtot~BG+NG+Common+Nature+(-1+BG+NG+Common+Nature|Ident),offset=log(NbVarTotal),data=TableContinVar5cell,family=poisson,control=glmerControl(optimizer=c("bobyqa"))) 
print(summary(modelmixte.5cell))

## When only SNPs were considered, the best model was the “common intercept” and “common parameter for variant identity” model
# modelmixte.5cell<-glmer(Nbtot~BG+NG+Common+Nature+(-1+BG+NG+Common|Ident),offset=log(NbVarTotal),data=TableContinVar5cell,family=poisson,control=glmerControl(optimizer=c("bobyqa")))
# print(summary(modelmixte.5cell))

## Computing the probability of variant "identity" estimation with CI and BVI
Nature<-summary(modelmixte.5cell)$coefficients["Nature","Estimate"]

Odds<-exp(Nature)
print(paste("probability of variant 'identity'=", Odds,sep=""))
CIsup<-exp(Nature+1.96*summary(modelmixte.5cell)$coefficients["Nature","Std. Error"])
CIinf<-exp(Nature-1.96*summary(modelmixte.5cell)$coefficients["Nature","Std. Error"])
print(paste("95% Confident Intervals of estimated probability of variant 'identity' =[",CIinf,"-",CIsup,"]",sep=""))

BVIsup<-exp(Nature+1.96*attr(summary(modelmixte.5cell)$varcor$Ident,"stddev")["Nature"])
BVIinf<-exp(Nature-1.96*attr(summary(modelmixte.5cell)$varcor$Ident,"stddev")["Nature"])
print(paste("95% Biological Variability Intervals of estimated probability of variant 'identity' =[",BVIinf,"-",BVIsup,"]",sep=""))

sink()
